# Supplementary material for: Post-Treatment with Amorfrutin B Evokes PPARγ-Mediated Neuroprotection against Hypoxia and Ischemia
Source: Biomedicines. 2021 Jul 21;9(8):854. doi: 10.3390/biomedicines9080854 (PMC8389580; doi:10.3390/biomedicines9080854)
Supplement: Supplementary file 1 [file biomedicines-09-00854-s001.zip]

Archive with 1 entries (1 files):
- biomedicines-1279622-supplementary.pdf
